# Supplementary material for: Prevalence and Associations of Depression among Saudi College Nursing Students: A Cross-Sectional Study
Source: Healthcare (Basel). 2024 Jul 1;12(13):1316. doi: 10.3390/healthcare12131316 (PMC11240896; doi:10.3390/healthcare12131316)
Supplement: Supplementary file 1 [file healthcare-12-01316-s001.zip]

Archive with 1 entries (1 files):
- healthcare-2936042-supplementary.pdf
